# Supplementary material for: Effects of High-Dose Cyclophosphamide on Ultrastructural Changes and Gene Expression Profiles in the Cardiomyocytes of C57BL/6J Mice
Source: Diseases. 2024 Apr 27;12(5):85. doi: 10.3390/diseases12050085 (PMC11120609; doi:10.3390/diseases12050085)
Supplement: Supplementary file 1 [file diseases-12-00085-s001.zip]

Archive with 1 entries (1 files):
- diseases-2970989-supplementary.pdf
